# Supplementary material for: Application of HR-NMR for the Metabolic Kinetic Assessment of Red Mullet (Mullus barbatus) and Bogue (Boops boops) Samples during Different Temperature Storage
Source: Metabolites. 2023 Mar 27;13(4):482. doi: 10.3390/metabo13040482 (PMC10143401; doi:10.3390/metabo13040482)
Supplement: Supplementary file 1 [file metabolites-13-00482-s001.zip]

Archive with 1 entries (1 files):
- metabolites-2273429-supplementary.pdf
